# Supplementary material for: Access to Abundant Resources Mitigates the Effects of Nutritional Status on Life History Trade‐Offs: An Experimental Study on Burying Beetles
Source: Ecol Evol. 2025 Sep 22;15(9):e72210. doi: 10.1002/ece3.72210 (PMC12453611; doi:10.1002/ece3.72210)
Supplement: Supplementary file 1 — Appendix S1: ece372210‐sup‐0001‐AppendixS1.xlsx. [file ECE3-15-e72210-s002.xlsx]

## Sheet: Sheet1
resource_acquisition	nutritional_status	body_size_male	body_size_female	initial_weight_subadult_male	initial_weight_male	final_weight_male	weight_change_male	initial_weight_female	final_weight_female	weight_change_female	male_care_times	male_observation_times	male_day	male_care_rate	female_care_times	female_observation_times	female_day	female_care_rate	larvae_number	brood_mass	average_larvae_mass	id
8	P	4.56	4.66	0.1296	0.1318	0.1508	0.019	0.1378	0.1664	0.0286	12	26	7	0.461538	18	26	8	0.692308	8	1.08	0.135	1
8	P	3.71	5.09	0.1499	0.1513	0.1631	0.0118	0.1483	0.1687	0.0204	18	27	7	0.666667	14	27	9	0.518519	14	1.33	0.095	2
8	P	4.68	4.4	0.1105	0.1181	0.1382	0.0201	0.1091	0.1438	0.0347	7	25	7	0.28	19	25	8	0.76	9	1.46	0.162222	3
8	P	4.65	5.21	0.1115	0.1232	0.1465	0.0233	0.1202	0.1521	0.0319	17	28	8	0.607143	21	28	9	0.75	13	1.95	0.15	4
8	P	4.64	4.53	0.1416	0.1438	0.1675	0.0237	0.1498	0.1731	0.0233	12	25	6	0.48	19	25	8	0.76	7	0.95	0.135714	5
8	P	4.8	3.45	0.1599	0.1413	0.1631	0.0218	0.1483	0.1587	0.0104	16	27	6	0.592593	20	27	9	0.740741	14	1.66	0.118571	6
8	P	5.14	5.39	0.1193	0.1211	0.1537	0.0326	0.1279	0.1603	0.0324	8	23	6	0.347826	17	23	7	0.73913	8	1.2	0.15	7
8	P	4.3	4.61	0.121	0.1267	0.1577	0.031	0.1297	0.1633	0.0336	12	28	6	0.428571	22	28	9	0.785714	11	1.65	0.15	8
8	P	3.53	4.32	0.1261	0.1273	0.1501	0.0228	0.1037	0.1357	0.032	13	31	7	0.419355	23	31	10	0.741935	9	1.12	0.124444	9
8	P	4.84	4.31	0.1414	0.1468	0.163	0.0162	0.1492	0.1686	0.0194	13	31	9	0.419355	22	31	10	0.709677	15	1.4	0.0933333	10
8	P	5.18	4.85	0.1111	0.1157	0.1386	0.0229	0.1191	0.1442	0.0251	11	26	6	0.423077	18	26	8	0.692308	7	1.15	0.164286	11
8	P	4.73	4.75	0.1225	0.1242	0.1477	0.0235	0.1106	0.1333	0.0227	13	30	8	0.433333	20	30	10	0.666667	13	2.01	0.154615	12
8	P	3.35	3.58	0.1431	0.1443	0.1665	0.0222	0.1507	0.1721	0.0214	12	23	6	0.521739	17	23	7	0.73913	8	1.05	0.13125	13
8	P	4.65	4.69	0.1213	0.1427	0.1667	0.024	0.1291	0.1623	0.0332	9	28	7	0.321429	22	28	9	0.785714	12	1.56	0.13	14
8	P	3.38	4.53	0.1424	0.1434	0.1667	0.0233	0.1504	0.1823	0.0319	11	21	5	0.52381	15	21	7	0.714286	8	1.22	0.1525	15
8	P	6.02	4	0.118	0.1197	0.1449	0.0252	0.1261	0.1505	0.0244	11	28	7	0.392857	22	28	9	0.785714	16	2.09	0.130625	16
8	P	4.39	5.68	0.1292	0.1332	0.1557	0.0225	0.0996	0.1289	0.0293	13	27	6	0.481481	21	27	9	0.777778	7	1.13	0.161429	17
8	P	4.62	4.94	0.1345	0.1309	0.1605	0.0296	0.1723	0.1835	0.0112	9	28	8	0.321429	22	28	9	0.785714	15	1.73	0.115333	18
8	P	4.7	4.32	0.1132	0.1148	0.1421	0.0273	0.1212	0.1551	0.0339	8	30	8	0.266667	24	30	10	0.8	10	1.16	0.116	19
8	P	5.14	4.79	0.0992	0.1219	0.1512	0.0293	0.0993	0.1342	0.0349	14	29	7	0.482759	20	29	9	0.689655	13	1.76	0.135385	20
8	P	4.31	4.42	0.1169	0.1391	0.1482	0.0091	0.1255	0.1512	0.0257	15	29	8	0.517241	23	29	9	0.793103	9	1.08	0.12	21
8	P	3.35	4.38	0.1077	0.1246	0.1481	0.0235	0.1167	0.1481	0.0314	13	31	9	0.419355	25	31	10	0.806452	13	1.81	0.139231	22
8	P	5.33	3.77	0.1278	0.1379	0.1601	0.0222	0.097	0.1301	0.0331	14	28	8	0.5	22	28	9	0.785714	10	1.37	0.137	23
8	P	4.33	4.43	0.1454	0.1486	0.1602	0.0116	0.1548	0.1802	0.0254	14	29	8	0.482759	23	29	9	0.793103	15	2.07	0.138	24
8	P	3.75	3.84	0.11	0.1135	0.1368	0.0233	0.1195	0.1468	0.0273	8	19	5	0.421053	13	19	6	0.684211	8	1.04	0.13	25
15	P	4.44	5.29	0.1229	0.1353	0.1743	0.039	0.1153	0.1476	0.0323	27	35	9	0.771429	27	35	11	0.771429	15	2.51	0.167333	26
15	P	4.3	4.75	0.1044	0.1168	0.1564	0.0396	0.1401	0.1747	0.0346	20	33	10	0.606061	28	33	11	0.848485	8	1.27	0.15875	27
15	P	4.32	4.78	0.0977	0.1149	0.1537	0.0388	0.0908	0.1323	0.0415	24	35	9	0.685714	26	35	11	0.742857	14	2.14	0.152857	28
15	P	4.78	4.81	0.1239	0.1209	0.1673	0.0464	0.1442	0.1759	0.0317	23	35	9	0.657143	29	35	11	0.828571	16	2.45	0.153125	29
15	P	4.61	4.67	0.1149	0.1257	0.1553	0.0296	0.1073	0.1486	0.0413	21	31	8	0.677419	29	31	10	0.935484	23	2.96	0.128696	30
15	P	4.98	3.73	0.1292	0.1346	0.181	0.0464	0.1049	0.1493	0.0444	20	36	10	0.555556	30	36	11	0.833333	11	1.56	0.141818	31
15	P	4.38	4.82	0.1252	0.1445	0.1705	0.026	0.1183	0.1638	0.0455	20	35	8	0.571429	30	35	11	0.857143	23	2.82	0.122609	32
15	P	5.07	4.7	0.1515	0.1606	0.2005	0.0399	0.1227	0.1613	0.0386	23	30	8	0.766667	25	30	9	0.833333	7	1.01	0.144286	33
15	P	4.48	4.73	0.1205	0.1399	0.1678	0.0279	0.1292	0.1635	0.0343	23	34	8	0.676471	25	34	10	0.735294	17	2.66	0.156471	34
15	P	3.36	4.87	0.1205	0.1409	0.1849	0.044	0.1162	0.1532	0.037	18	30	7	0.6	27	30	9	0.9	16	1.71	0.106875	35
15	P	5.32	5.2	0.1287	0.1358	0.1701	0.0343	0.1483	0.1959	0.0476	21	33	10	0.636364	27	33	10	0.818182	22	2.59	0.117727	36
15	P	4.55	4.53	0.1323	0.1403	0.1868	0.0465	0.1271	0.1736	0.0465	20	34	9	0.588235	28	34	10	0.823529	11	1.5	0.136364	37
15	P	4.22	4.74	0.1369	0.1429	0.1762	0.0333	0.1293	0.1795	0.0502	22	31	9	0.709677	27	31	9	0.870968	21	2.66	0.126667	38
15	P	4.22	4.89	0.1498	0.1546	0.2082	0.0536	0.1129	0.1611	0.0482	20	30	9	0.666667	27	30	9	0.9	8	1.52	0.19	39
15	P	4.8	5.03	0.1274	0.1284	0.158	0.0296	0.1122	0.1561	0.0439	22	34	9	0.647059	28	34	10	0.823529	18	2.99	0.166111	40
15	P	4.64	4.74	0.1358	0.1497	0.1952	0.0455	0.1488	0.1977	0.0489	24	31	9	0.774194	24	31	9	0.774194	12	1.87	0.155833	41
15	P	3.56	3.49	0.1125	0.1208	0.1603	0.0395	0.0847	0.1382	0.0535	24	30	9	0.8	24	30	9	0.8	15	2.46	0.164	42
15	P	5.33	5.56	0.1412	0.1384	0.187	0.0486	0.1453	0.1765	0.0312	23	34	9	0.676471	28	34	10	0.823529	12	1.99	0.165833	43
15	P	4.82	4.42	0.1169	0.1234	0.1528	0.0294	0.1376	0.1769	0.0393	21	30	8	0.7	26	30	9	0.866667	19	3.15	0.165789	44
15	P	4.6	3.6	0.1554	0.1569	0.1994	0.0425	0.1423	0.1747	0.0324	17	30	8	0.566667	27	30	9	0.9	19	2.73	0.143684	45
15	P	4.41	4.79	0.0925	0.1043	0.1349	0.0306	0.1209	0.1591	0.0382	21	35	10	0.6	28	35	11	0.8	23	3.22	0.14	46
15	P	5.63	4.5	0.1195	0.1196	0.1719	0.0523	0.1134	0.1638	0.0504	25	33	9	0.757576	26	33	10	0.787879	13	1.76	0.135385	47
15	P	4.83	4.64	0.1447	0.1559	0.1836	0.0277	0.1187	0.157	0.0383	21	29	8	0.724138	25	29	9	0.862069	21	2.32	0.110476	48
15	P	4.3	4.84	0.1468	0.1397	0.1864	0.0467	0.1633	0.1961	0.0328	23	33	9	0.69697	30	33	10	0.909091	15	2.06	0.137333	49
15	P	4.65	5.19	0.1258	0.1345	0.1737	0.0392	0.1173	0.155	0.0377	19	33	7	0.575758	32	33	11	0.969697	21	2.32	0.110476	50
15	P	4.37	4.4	0.153	0.1338	0.1876	0.0538	0.121	0.1423	0.0213	23	34	10	0.676471	27	34	10	0.794118	15	1.69	0.112667	51
15	P	4.29	3.42	0.1251	0.1262	0.1517	0.0255	0.107	0.1562	0.0492	25	33	9	0.757576	28	33	10	0.848485	23	3.4	0.147826	52
15	P	3.7	5.39	0.1268	0.1297	0.183	0.0533	0.1562	0.1985	0.0423	20	31	9	0.645161	27	31	9	0.870968	8	1.08	0.135	53
8	W	4.61	4.75	0.1291	0.1374	0.1512	0.0138	0.1656	0.1847	0.0191	17	27	6	0.62963	20	27	9	0.740741	12	1.56	0.13	54
8	W	5.08	5.13	0.1253	0.1491	0.1578	0.0087	0.1327	0.1663	0.0336	19	34	7	0.558824	18	34	10	0.529412	8	1.18	0.1475	55
8	W	4.82	5.25	0.1283	0.1507	0.1587	0.008	0.1607	0.1814	0.0207	16	26	6	0.615385	22	26	8	0.846154	13	1.47	0.113077	56
8	W	5.02	5.09	0.1112	0.1411	0.1677	0.0266	0.1166	0.1425	0.0259	18	34	6	0.529412	19	34	10	0.558824	7	0.99	0.141429	57
8	W	4.45	4.51	0.1285	0.1423	0.1534	0.0111	0.1363	0.1581	0.0218	19	29	7	0.655172	19	29	9	0.655172	12	1.65	0.1375	58
8	W	3.91	4.01	0.1004	0.1378	0.1522	0.0144	0.1573	0.1723	0.015	18	31	6	0.580645	19	31	9	0.612903	8	1.19	0.14875	59
8	W	5.16	4.91	0.1457	0.1504	0.1606	0.0102	0.1279	0.166	0.0381	18	31	7	0.580645	17	31	9	0.548387	13	1.66	0.127692	60
8	W	4.76	4.81	0.0986	0.139	0.1589	0.0199	0.1261	0.1581	0.032	13	35	5	0.371429	23	35	11	0.657143	6	0.84	0.14	61
8	W	4.71	4.82	0.1185	0.1393	0.1694	0.0301	0.1171	0.1392	0.0221	18	32	6	0.5625	21	32	10	0.65625	12	1.4	0.116667	62
8	W	3.27	3.29	0.1284	0.1403	0.1662	0.0259	0.1662	0.1995	0.0333	17	34	6	0.5	24	34	11	0.705882	6	0.82	0.136667	63
8	W	4.83	4.97	0.1032	0.1339	0.155	0.0211	0.1443	0.1663	0.022	15	28	6	0.535714	20	28	8	0.714286	14	1.55	0.110714	64
8	W	3.85	3.9	0.1396	0.1656	0.1788	0.0132	0.0945	0.1273	0.0328	17	32	6	0.53125	19	32	10	0.59375	5	0.67	0.134	65
8	W	5.64	5.73	0.1073	0.1343	0.1536	0.0193	0.1638	0.1881	0.0243	22	33	8	0.666667	21	33	10	0.636364	14	1.6	0.114286	66
8	W	4.86	4.93	0.0929	0.1376	0.1484	0.0108	0.1304	0.1671	0.0367	23	35	8	0.657143	20	35	11	0.571429	7	0.9	0.128571	67
8	W	3.8	3.86	0.1047	0.1567	0.1823	0.0256	0.1326	0.1581	0.0255	12	25	4	0.48	19	25	7	0.76	12	1.47	0.1225	68
8	W	4.9	5	0.1148	0.1443	0.1573	0.013	0.0968	0.1287	0.0319	16	31	6	0.516129	27	31	9	0.870968	7	1.03	0.147143	69
8	W	4.63	4.72	0.1366	0.1623	0.1672	0.0049	0.1474	0.1714	0.024	10	24	4	0.416667	19	24	7	0.791667	15	2.2	0.146667	70
8	W	4.56	4.61	0.137	0.1545	0.1671	0.0126	0.1224	0.1604	0.038	14	30	5	0.466667	25	30	9	0.833333	8	1.13	0.14125	71
8	W	3.7	3.81	0.141	0.1639	0.1699	0.006	0.1011	0.1272	0.0261	14	28	5	0.5	24	28	8	0.857143	14	1.72	0.122857	72
8	W	6.19	6.21	0.1552	0.1684	0.1809	0.0125	0.0972	0.1334	0.0362	19	30	7	0.633333	24	30	9	0.8	9	1.18	0.131111	73
8	W	4.31	4.45	0.1511	0.177	0.1967	0.0197	0.1031	0.1279	0.0248	19	32	7	0.59375	23	32	10	0.71875	16	2.33	0.145625	74
8	W	4.6	4.65	0.0946	0.1333	0.1632	0.0299	0.1686	0.1878	0.0192	17	33	6	0.515152	25	33	10	0.757576	6	0.84	0.14	75
8	W	3.69	3.78	0.1032	0.1393	0.1562	0.0169	0.1043	0.139	0.0347	20	30	7	0.666667	24	30	9	0.8	13	1.37	0.105385	76
8	W	5.52	5.62	0.137	0.1446	0.1602	0.0156	0.0936	0.1189	0.0253	16	29	6	0.551724	25	29	9	0.862069	7	0.96	0.137143	77
8	W	4.98	5.07	0.1313	0.165	0.1795	0.0145	0.1172	0.1388	0.0216	14	28	5	0.5	23	28	8	0.821429	12	1.59	0.1325	78
8	W	4.62	4.67	0.112	0.1343	0.1681	0.0338	0.1096	0.1285	0.0189	22	35	8	0.628571	20	35	11	0.571429	6	0.88	0.146667	79
8	W	4.96	5.07	0.1378	0.1496	0.1569	0.0073	0.1614	0.1891	0.0277	18	28	6	0.642857	24	28	8	0.857143	14	1.99	0.142143	80
15	W	4.92	4.97	0.1023	0.1423	0.1599	0.0176	0.1384	0.1768	0.0384	25	33	9	0.757576	24	33	11	0.727273	11	1.44	0.130909	81
15	W	4.89	5	0.1382	0.1502	0.1785	0.0283	0.1348	0.1758	0.041	27	34	9	0.794118	24	34	11	0.705882	20	2.4	0.12	82
15	W	5.01	5.03	0.1387	0.1644	0.1875	0.0231	0.1459	0.1862	0.0403	25	35	9	0.714286	27	35	11	0.771429	15	1.88	0.125333	83
15	W	2.23	2.37	0.1214	0.1466	0.1577	0.0111	0.119	0.1603	0.0413	23	35	8	0.657143	33	35	11	0.942857	16	1.85	0.115625	84
15	W	4.15	4.22	0.1385	0.1563	0.1733	0.017	0.1378	0.1787	0.0409	24	39	8	0.615385	30	39	12	0.769231	11	1.64	0.149091	85
15	W	4.96	5.02	0.1621	0.1573	0.1878	0.0305	0.0891	0.1152	0.0261	25	37	9	0.675676	30	37	11	0.810811	20	3.36	0.168	86
15	W	4.8	4.9	0.1346	0.1479	0.1792	0.0313	0.118	0.1559	0.0379	24	34	8	0.705882	27	34	10	0.794118	12	1.37	0.114167	87
15	W	3.64	3.73	0.1316	0.1661	0.1933	0.0272	0.108	0.1443	0.0363	23	33	8	0.69697	29	33	10	0.878788	20	3.16	0.158	88
15	W	5.89	5.94	0.1193	0.1461	0.1674	0.0213	0.1278	0.1531	0.0253	30	40	10	0.75	28	40	12	0.7	14	1.79	0.127857	89
15	W	4.72	4.83	0.1146	0.1408	0.1513	0.0105	0.1379	0.168	0.0301	24	31	8	0.774194	22	31	9	0.709677	21	3.33	0.158571	90
15	W	5.01	5.03	0.151	0.1553	0.1715	0.0162	0.1129	0.146	0.0331	23	38	8	0.605263	29	38	12	0.763158	13	1.74	0.133846	91
15	W	4.71	4.85	0.1	0.1349	0.1595	0.0246	0.1494	0.1843	0.0349	18	28	6	0.642857	24	28	8	0.857143	21	3.4	0.161905	92
15	W	4.09	4.14	0.166	0.1623	0.1883	0.026	0.1166	0.1537	0.0371	24	35	8	0.685714	26	35	11	0.742857	13	1.62	0.124615	93
15	W	4.45	4.54	0.1352	0.1603	0.1793	0.019	0.1533	0.183	0.0297	24	32	8	0.75	30	32	10	0.9375	14	2.63	0.187857	94
15	W	3.82	3.89	0.1393	0.1525	0.1833	0.0308	0.1417	0.1709	0.0292	23	36	8	0.638889	31	36	11	0.861111	11	1.86	0.169091	95
15	W	4.93	4.99	0.1023	0.1461	0.1639	0.0178	0.1027	0.161	0.0583	19	28	7	0.678571	26	28	9	0.928571	17	2.23	0.131176	96
15	W	4.05	4.15	0.1496	0.1672	0.1966	0.0294	0.1414	0.1698	0.0284	26	35	9	0.742857	27	35	11	0.771429	15	2.15	0.143333	97
15	W	4.8	4.89	0.1272	0.162	0.1736	0.0116	0.1356	0.1713	0.0357	22	32	8	0.6875	28	32	10	0.875	20	2.61	0.1305	98
15	W	5.06	5.11	0.1078	0.141	0.1574	0.0164	0.1144	0.1515	0.0371	22	32	8	0.6875	27	32	10	0.84375	14	1.93	0.137857	99
15	W	5.53	5.64	0.1127	0.1567	0.1766	0.0199	0.1246	0.1683	0.0437	21	32	7	0.65625	28	32	10	0.875	14	2.06	0.147143	100
15	W	4.58	4.6	0.1053	0.1431	0.1631	0.02	0.1354	0.1708	0.0354	21	34	7	0.617647	30	34	10	0.882353	12	1.62	0.135	101
15	W	4.72	4.86	0.1034	0.1491	0.1593	0.0102	0.1465	0.1738	0.0273	22	31	8	0.709677	27	31	9	0.870968	21	2.74	0.130476	102
15	W	4.85	4.9	0.111	0.1503	0.1792	0.0289	0.1507	0.1863	0.0356	20	38	7	0.526316	34	38	12	0.894737	11	1.65	0.15	103
15	W	4.76	4.85	0.0991	0.1554	0.1741	0.0187	0.1041	0.1653	0.0612	19	31	7	0.612903	26	31	10	0.83871	20	3.31	0.1655	104
15	W	5.76	5.83	0.1194	0.1545	0.184	0.0295	0.1129	0.1505	0.0376	23	38	8	0.605263	30	38	12	0.789474	13	2.02	0.155385	105
15	W	4.73	4.79	0.1144	0.1493	0.1667	0.0174	0.1468	0.1957	0.0489	22	30	8	0.733333	25	30	9	0.833333	20	2.88	0.144	106
15	W	3.99	4.09	0.1681	0.165	0.1943	0.0293	0.1406	0.1904	0.0498	27	36	9	0.75	30	36	11	0.833333	14	1.69	0.120714	107
